# Supplementary material for: Genome-Wide Association Study Reveals Candidate Genes for Control of Plant Height, Branch Initiation Height and Branch Number in Rapeseed (Brassica napus L.)
Source: Front Plant Sci. 2017 Jul 18;8:1246. doi: 10.3389/fpls.2017.01246 (PMC5513965; doi:10.3389/fpls.2017.01246)
Supplement: Table S2 — Significant-SNP for PH, BIH, and BN identified by the MLM. [file Table2.XLSX]

## Sheet: all snp of PH
marker	Environment	chr	pos	Major allele	Minor allele	Minor allele freq.	P	Max (-log10(P))	Contribution(%)
Bn-A02-p3096890	2013	chrA02	575355	C	A	0.42	0.00092184	3.03534	0.05139
Bn-A02-p3530703	2014;2015	chrA02	965813	G	A	0.35	0.00015222	3.81753	0.06975
Bn-A02-p3535142	2013	chrA02	970224	A	G	0.38	0.00098505	3.00654	0.05089
Bn-A02-p3542024	2013	chrA02	976972	G	A	0.13	0.00087775	3.05663	0.05189
Bn-A02-p3558502	2013	chrA02	993748	A	C	0.49	0.00083581	3.07789	0.05402
Bn-A02-p3606635	2013	chrA02	1041613	G	A	0.46	0.00132	2.87943	0.05101
Bn-A02-p3635114	2013	chrA02	1070357	A	G	0.44	0.0003043	3.5167	0.05978
Bn-A02-p3728882	2014	chrA02	1154048	A	C	0.18	0.00019264	3.71525	0.06527
Bn-A02-p3735101	2013;2014	chrA02	1160348	A	G	0.2	7.4244e-05	4.12934	0.07346
Bn-A02-p3742509	2014	chrA02	1167151	A	G	0.19	0.00019772	3.70395	0.06506
Bn-A02-p3759462	2013;2014	chrA02	1181964	G	A	0.17	3.6559e-05	4.43701	0.07844
Bn-A02-p3760177	2013;2014	chrA02	1182739	G	A	0.16	1.2701e-05	4.89616	0.08698
Bn-A02-p3796695	2013;2014	chrA02	1219994	G	A	0.15	7.9297e-05	4.10074	0.07329
Bn-A02-p3801428	2013	chrA02	1221672	G	A	0.36	0.00017656	3.75311	0.06392
Bn-A02-p3803198	2013;2014	chrA02	1223532	G	A	0.17	0.00029157	3.53526	0.06201
Bn-A02-p3803477	2014	chrA02	1223810	A	G	0.16	0.00024726	3.60685	0.06407
Bn-A02-p3860483	2012	chrA02	1279875	C	A	0.11	0.00035631	3.44817	0.05568
Bn-A02-p4104054	2013	chrA02	1481113	G	A	0.46	0.00029844	3.52514	0.06121
Bn-A02-p9231115	2014	chrA02	6034589	G	A	0.14	0.00040592	3.39156	0.06316
Bn-A02-p9240182	2014;2015	chrA02	6043399	A	C	0.08	3.9289e-05	4.40573	0.07773
Bn-A02-p9505646	2014;2015	chrA02	6319840	G	A	0.09	2.3497e-05	4.62899	0.0979
Bn-A02-p9506103	2014;2015	chrA02	6320247	G	A	0.1	4.4933e-05	4.34743	0.08898
Bn-A02-p9607756	2014;2015	chrA02	6411279	A	G	0.41	3.3599e-06	5.47367	0.09747
Bn-A02-p9608319	2014	chrA02	6411842	A	G	0.22	0.00017299	3.76198	0.066
Bn-A02-p9610453	2014	chrA02	6418358	A	C	0.22	0.00017299	3.76198	0.066
Bn-A02-p9622161	2014	chrA02	6432060	A	C	0.26	0.00014647	3.83425	0.06956
Bn-A02-p9888208	2012;2014;2015	chrA02	6733048	G	A	0.07	0.00017556	3.75557	0.05615
Bn-A02-p10176579	2014	chrA02	7019132	G	A	0.2	3.1183e-06	5.50608	0.09807
Bn-A02-p10176749	2014	chrA02	7019312	G	A	0.21	3.1183e-06	5.50608	0.09807
Bn-A02-p10231298	2014	chrA02	7080396	C	A	0.15	0.00019916	3.7008	0.06658
Bn-A02-p10259746	2014	chrA02	7113740	A	G	0.4	0.00029793	3.52589	0.06278
Bn-A06-p18369013	2012;2013	chrA06	19740118	G	A	0.34	0.00089841	3.04653	0.05158
Bn-A06-p18380196	2013	chrA06	19756036	G	A	0.17	0.00061757	3.20931	0.04593
Bn-A06-p21463076	2015	chrA06	20243380	A	C	0.32	0.00016443	3.78402	0.07469
Bn-A06-p21462006	2015	chrA06	20244253	A	G	0.35	0.00011409	3.94275	0.05948
Bn-A06-p21164289	2012	chrA06	20526564	A	C	0.45	0.0001999	3.69919	0.05932
Bn-scaff_15877_1-p908058	2014	chrC03	4638640	A	G	0.33	4.8376e-05	4.31537	0.07734
Bn-scaff_15877_1-p926737	2014	chrC03	4656269	A	C	0.36	8.1028e-06	5.09136	0.09203
Bn-scaff_15877_1-p1051367	2014	chrC03	4776082	A	C	0.21	0.00015238	3.81707	0.06729
Bn-scaff_15877_1-p1051419	2014	chrC03	4776132	C	A	0.21	0.00012453	3.90473	0.0699
Bn-scaff_21778_1-p76142	2014	chrC03	4880520	A	G	0.18	0.00037942	3.42088	0.06091
Bn-scaff_28429_1-p467447	2012;2014	chrC03	4908423	A	G	0.41	9.4961e-05	4.02245	0.05798
Bn-scaff_21778_1-p137658	2014	chrC03	4941745	A	G	0.45	0.00022057	3.65645	0.06499
Bn-scaff_21778_1-p160881	2013;2014	chrC03	4962469	C	A	0.22	0.00014545	3.83729	0.0565
Bn-scaff_21778_1-p177121	2014	chrC03	4977358	G	A	0.28	0.00021824	3.66107	0.06533
Bn-scaff_21778_1-p287475	2014	chrC03	5080194	G	A	0.3	0.00011632	3.93435	0.07037
Bn-A03-p6909237	2015	chrA03	6196436	A	C	0.45	0.00031743	3.49835	0.07252
Bn-A03-p6967307	2013	chrA03	6245297	G	A	0.3	0.00204	2.69037	0.03475
Bn-A07-p16015935	2012;2014	chrA07	17918961	A	G	0.14	0.00034038	3.46804	0.06115
Bn-A07-p16020955	2012;2014	chrA07	17923677	A	C	0.14	0.00034017	3.4683	0.06114
Bn-A07-p16039345	2012;2014	chrA07	17954858	C	A	0.14	0.00034017	3.4683	0.06114
Bn-A07-p16050076	2012;2014	chrA07	17964471	C	A	0.14	0.00034017	3.4683	0.06114
Bn-A07-p16079602	2014	chrA07	17982504	A	G	0.14	0.00012797	3.89289	0.06888
Bn-A07-p16090031	2014	chrA07	17988985	A	C	0.14	0.00012797	3.89289	0.06888
Bn-A07-p16183869	2012	chrA07	18144511	G	A	0.4	0.00028227	3.54934	0.05714
Bn-A07-p16261412	2012	chrA07	18224951	A	G	0.43	0.00058194	3.23512	0.05202
Bn-A07-p16756509	2014	chrA07	18699033	A	C	0.17	0.00027696	3.55758	0.06316
Bn-A07-p17047263	2012	chrA07	18952620	C	A	0.42	0.00036912	3.43283	0.05532
Bn-A07-p17177279	2012	chrA07	19094384	G	A	0.26	0.00028248	3.54901	0.05765
Bn-A07-p17212130	2012	chrA07	19126862	G	A	0.49	0.00082583	3.08311	0.0496
Bn-A07-p17225853	2012	chrA07	19141722	C	A	0.49	0.00074703	3.12666	0.05023
Bn-A07-p17421675	2012	chrA07	19318942	G	A	0.21	0.00056089	3.25112	0.05229
Bn-scaff_16139_1-p959373	2012	chrC02	45551420	A	G	0.35	0.00059757	3.22361	0.06053
Bn-scaff_16139_1-p928671	2012	chrC02	45581395	G	A	0.34	0.00066187	3.17923	0.05932
Bn-scaff_16139_1-p927716	2012	chrC02	45582350	A	C	0.35	0.00107	2.97062	0.0561
Bn-scaff_16139_1-p923440	2012	chrC02	45586626	A	G	0.17	0.00035582	3.44877	0.05885
Bn-scaff_16139_1-p921208	2012	chrC02	45588698	G	A	0.26	0.00061302	3.21253	0.05996
Bn-scaff_16139_1-p662939	2014	chrC02	45848554	G	A	0.17	0.00020767	3.68263	0.07666

## Sheet: all SNP of BIH
marker	Environment	chr	pos	Major allele	Minor allele	Minor allele freq.	P	Max (-log10(P))	Contribution(%)
Bn-A02-p9240182	2013;2014	chrA02	6043399	A	C	0.08	6.9881e-05	4.15564	0.07318
Bn-A02-p9505646	2013;2014	chrA02	6319840	G	A	0.09	2.0078e-05	4.69728	0.09358
Bn-A02-p9506103	2013;2014	chrA02	6320247	G	A	0.1	3.5349e-05	4.45162	0.09261
Bn-A02-p9607756	2013	chrA02	6411279	A	G	0.41	0.00035041	3.45542	0.0587
Bn-A02-p9888208	2014	chrA02	6733048	G	A	0.07	5.2441e-05	4.28033	0.06233
Bn-A02-p9973775	2012	chrA02	6821394	A	C	0.39	0.00016134	3.79226	0.06289
Bn-A02-p9973927	2012	chrA02	6821546	A	G	0.39	0.00017296	3.76205	0.06359
Bn-A02-p9990613	2012	chrA02	6836684	G	A	0.15	0.00029753	3.52647	0.04565
Bn-A02-p10176579	2014	chrA02	7019132	G	A	0.2	0.00011949	3.92267	0.06894
Bn-A02-p10176749	2014	chrA02	7019312	G	A	0.21	0.00011949	3.92267	0.06894
Bn-A02-p10259746	2014	chrA02	7113740	A	G	0.4	0.00026015	3.58478	0.06393
Bn-A02-p10485644	2014	chrA02	7344460	C	A	0.22	0.00018859	3.72448	0.06534
Bn-A02-p10493685	2014	chrA02	7351345	A	C	0.21	6.0377e-05	4.21913	0.07434
Bn-A02-p10524842	2014	chrA02	7382014	A	C	0.33	0.00022755	3.64292	0.06387
Bn-A02-p10527075	2014	chrA02	7384246	A	G	0.33	0.00022755	3.64292	0.06387
Bn-A02-p10528586	2014	chrA02	7385761	A	G	0.33	0.00022755	3.64292	0.06387
Bn-A02-p10530978	2014	chrA02	7388986	A	G	0.33	0.00022755	3.64292	0.06387
Bn-A02-p10533300	2014	chrA02	7391308	G	A	0.33	0.00022755	3.64292	0.06387
Bn-A02-p10540052	2014	chrA02	7396411	A	G	0.23	0.00028596	3.54369	0.06207
Bn-A02-p10629886	2014	chrA02	7494669	G	A	0.36	0.00035469	3.45015	0.06043
Bn-A07-p15007983	2014	chrA07	16890645	C	A	0.32	0.00029159	3.53523	0.06251
Bn-A07-p15245952	2012	chrA07	17152394	C	A	0.36	0.00032315	3.4906	0.05606
Bn-A07-p15303340	2012;2014	chrA07	17219698	C	A	0.23	3.6323e-05	4.43982	0.08014
Bn-A07-p15588927	2014	chrA07	17485012	A	G	0.2	0.00033908	3.4697	0.06093
Bn-A07-p15589001	2014	chrA07	17485088	G	A	0.23	0.00037893	3.42144	0.05987
Bn-A07-p15669200	2012	chrA07	17578310	A	G	0.44	0.00022519	3.64745	0.05894
Bn-A07-p15675717	2012	chrA07	17582769	A	G	0.47	0.00034692	3.45977	0.06514
Bn-A07-p15738506	2014	chrA07	17647335	G	A	0.46	0.00037924	3.42109	0.06003
Bn-A07-p15756045	2014;2015	chrA07	17662651	A	G	0.28	2.7977e-05	4.5532	0.08078
Bn-A07-p15758978	2014;2015	chrA07	17665715	C	A	0.27	1.3093e-05	4.88296	0.08726
Bn-A07-p15771342	2014	chrA07	17677086	C	A	0.3	7.8199e-06	5.1068	0.09093
Bn-A07-p15797607	2014	chrA07	17704553	C	A	0.41	0.00017023	3.76896	0.06633
Bn-A07-p15809590	2014	chrA07	17716824	G	A	0.42	8.982e-05	4.04663	0.07284
Bn-A07-p15812852	2014	chrA07	17720037	A	G	0.46	0.00035153	3.45404	0.06084
Bn-A07-p15949460	2014	chrA07	17841407	C	A	0.19	0.00014707	3.83248	0.06748
Bn-A07-p16079602	2014	chrA07	17982504	A	G	0.14	0.00017258	3.76301	0.06622
Bn-A07-p16090031	2014	chrA07	17988985	A	C	0.14	0.00017258	3.76301	0.06622
Bn-A07-p16183869	2014	chrA07	18144511	G	A	0.4	0.00012633	3.89849	0.0685
Bn-A08-p20551301	2012	chrA08	18031286	G	A	0.07	0.00020409	3.69018	0.0591
Bn-A08-p20801363	2014	chrA08	18912280	A	G	0.32	0.00038386	3.41583	0.06119
Bn-A09-p9669847	2014;2015	chrA09	8736879	C	A	0.46	9.0681e-06	5.04248	0.09871
Bn-A09-p9671359	2014;2015	chrA09	8740105	G	A	0.24	7.5754e-05	4.12059	0.07633
Bn-A09-p9863993	2015	chrA09	8892602	G	A	0.4	0.0001689	3.77237	0.07006
Bn-A09-p9865556	2015	chrA09	8894165	G	A	0.19	0.00018405	3.73506	0.07051
Bn-A09-p9877560	2014;2015	chrA09	8899345	G	A	0.23	0.00013567	3.86752	0.07148
Bn-A09-p9878665	2014;2015	chrA09	8900449	A	G	0.23	0.00013567	3.86752	0.07148
Bn-A09-p9980036	2015	chrA09	8962503	A	G	0.39	0.00017091	3.76723	0.05749
Bn-A09-p10109790	2015	chrA09	9093352	G	A	0.49	0.00023386	3.63104	0.05453

## Sheet: all SNP of BN
marker	Environment	chr	pos	Major allele	Minor allele	Minor allele freq.	P	Max (-log10(P))	Contribution(%)
Bn-A07-p16919955	2013	chrA07	18835388	A	G	0.22	5.2156e-05	4.2827	0.0736
Bn-A07-p16924814	2013	chrA07	18843843	G	A	0.22	3.694e-05	4.4325	0.07662
Bn-A07-p16936529	2013	chrA07	18857143	A	G	0.23	0.00011189	3.95121	0.06735
Bn-A07-p16987468	2013	chrA07	18907202	G	A	0.26	0.00029474	3.53056	0.06057
Bn-A07-p16996070	2012;2014;2015	chrA07	18916365	A	C	0.17	8.2605e-07	6.08299	0.1152
Bn-A07-p17440585	2015	chrA07	19332013	A	G	0.31	0.0002506	3.60102	0.068
Bn-A07-p17598687	2015	chrA07	19480704	G	A	0.46	0.0002763	3.55862	0.06604
Bn-A07-p17639842	2015	chrA07	19528104	G	A	0.47	6.4673e-05	4.18928	0.07783
Bn-A07-p17802877	2012	chrA07	19645615	A	C	0.26	1.8046e-05	4.74362	0.07874
Bn-A07-p17814268	2012	chrA07	19655781	A	G	0.26	0.00014597	3.83574	0.06436
Bn-A07-p18049440	2012	chrA07	19901850	A	G	0.15	6.4238e-06	5.19221	0.0884
Bn-A07-p18201301	2012	chrA07	20094052	G	A	0.4	0.00010914	3.96202	0.06711
Bn-A07-p21321699	2012	chrA07	22875002	A	C	0.26	1.0546e-05	4.97691	0.09171
Bn-A07-p21344843	2012;2015	chrA07	22897178	A	C	0.24	1.8915e-05	4.72319	0.07678
Bn-A07-p21413042	2012;2014;2015	chrA07	22963184	A	G	0.16	7.6332e-07	6.11729	0.11542
Bn-A07-p21587819	2012	chrA07	23131963	G	A	0.35	0.00015154	3.81947	0.06219
Bn-A07-p21790459	2015	chrA07	23244350	C	A	0.21	0.00025216	3.59832	0.0701
Bn-A07-p22140320	2012	chrA07	23527675	A	G	0.2	1.3012e-06	5.88566	0.09621
Bn-A07-p22513026	2012	chrA07	23926969	G	A	0.16	6.3037e-05	4.2004	0.07007
Bn-A01-p4070059	2012;2015	chrA01	3733914	A	G	0.26	0.00011662	3.93323	0.07461
Bn-A03-p6791851	2015	chrA03	6065054	A	G	0.36	0.0003245	3.48879	0.06834
Bn-A03-p6967307	2013	chrA03	6245297	G	A	0.3	0.00016132	3.79231	0.0524
Bn-A03-p7054553	2013	chrA03	6341142	A	G	0.29	0.00014747	3.8313	0.05304
Bn-A03-p7067563	2013	chrA03	6350123	C	A	0.4	0.00012353	3.90823	0.06761
Bn-A03-p7079712	2013	chrA03	6365202	G	A	0.18	0.00022197	3.65371	0.06212
Bn-A03-p7234862	2013	chrA03	6510625	A	G	0.21	0.00022752	3.64298	0.06305
Bn-A03-p7235826	2013	chrA03	6511589	A	C	0.21	0.00022752	3.64298	0.06305
Bn-A03-p7236103	2013	chrA03	6511867	C	A	0.21	0.00022752	3.64298	0.06305
Bn-A03-p7248970	2013	chrA03	6521575	C	A	0.37	5.5356e-05	4.25684	0.07406
Bn-A03-p7326202	2013	chrA03	6605382	G	A	0.42	1.1968e-05	4.92198	0.08612
Bn-A03-p7356882	2013	chrA03	6648384	A	C	0.44	0.00014979	3.82452	0.0663
Bn-A03-p7366616	2013	chrA03	6663446	A	G	0.49	0.000271	3.56703	0.06061
Bn-A03-p7378514	2013	chrA03	6674868	A	G	0.35	0.00010778	3.96746	0.06909
Bn-A03-p7382887	2013	chrA03	6681044	C	A	0.21	0.00021856	3.66043	0.07108
Bn-A03-p7493664	2013	chrA03	6791782	G	A	0.43	0.00037031	3.43143	0.06008
Bn-A03-p7501352	2013	chrA03	6799793	A	G	0.47	0.00017542	3.75592	0.06507
Bn-A03-p7506855	2013	chrA03	6804374	A	T	0.28	8.0354e-05	4.09499	0.05839
Bn-A03-p7528981	2013	chrA03	6825185	G	A	0.48	0.00020276	3.69302	0.06312
Bn-A03-p7532415	2013	chrA03	6827703	G	A	0.48	6.6978e-05	4.17407	0.07128
Bn-A03-p7631177	2013	chrA03	6932218	C	A	0.47	0.00013766	3.86119	0.06577
Bn-A03-p7672403	2013	chrA03	6972809	A	C	0.48	0.00019787	3.70362	0.063
Bn-scaff_20567_1-p64644	2014;2015	chrC04	20824102	G	A	0.1	5.1509e-07	6.28812	0.12169
Bn-scaff_28053_1-p60542	2014;2015	chrC09	48401790	A	G	0.06	6.623e-07	6.17895	0.12695
