# Supplementary material for: Genome-Wide Association Study Reveals Candidate Genes for Control of Plant Height, Branch Initiation Height and Branch Number in Rapeseed (Brassica napus L.)
Source: Front Plant Sci. 2017 Jul 18;8:1246. doi: 10.3389/fpls.2017.01246 (PMC5513965; doi:10.3389/fpls.2017.01246)
Supplement: Table S3 — Putative candidate genes for PH, BIH, and BN. [file Table3.XLSX]

## Sheet: candidate genes
Trait	Candidate gene	Chrome	position （start）	position （stop）	Annotation	Gene function
	BnaA02g02150D	chrA02	944670	947611	CYP450724A	BR biosynthesis.
	BnaA02g02560D	chrA02	1140462	1141771	GASA4	Encodes gibberellin-regulated protein GASA4. Promotes GA responses and exhibits redox activity.
	BnaA02g02700D	chrA02	1217821	1219982	COBRA-like protein	Involved in secondary cell wall biosynthesis
	BnaA02g03310D	chrA02	1469412	1475092	CESA D2	Encodes a gene similar to cellulose synthase.
	BnaA02g11210D	chrA02	5851980	5853392	GA20ox2	Involved in gibberellin biosynthesis.
	BnaA02g12130D	chrA02	6375936	6379058	FT-like	FT, together with LFY, promotes flowering.
	BnaA02g12260D	chrA02	6485638	6486225	RGA	DELLA proteins, Repressor of GA responses and involved in gibberellic acid mediated signaling.
	BnaA02g13010D	chrA02	7071687	7072726	TCP	Regulate DWF4.
	BnaA02g13710D	chrA02	7539792	7540759	PIF3-like	Basic helix-loop-helix (bHLH) DNA-binding superfamily protein, acts as a negative regulator of phyB signalling.
	BnaA02g13730D	chrA02	7553643	7554695	MYB62	Gibberellic acid biosynthesis.
	BnaA06g30410D	chrA06	20546076	20548307	GRAS	Act early in the phytochrome A signaling pathway.
	BnaA06g30720D	chrA06	20745499	20748444	BR6ox 2	Encodes a cytochrome p450 enzyme that catalyzes the last reaction in the production of brassinolide.
	BnaA07g23900D	chrA07	17880850	17881345	TBL 27	Encodes a member of the TBL (TRICHOME BIREFRINGENCE-LIKE) gene family involved in the synthesis and deposition of secondary wall cellulose.
	BnaA07g23910D	chrA07	17881453	17882333	TBL 27	Encodes a member of the TBL (TRICHOME BIREFRINGENCE-LIKE) gene family involved in the synthesis and deposition of secondary wall cellulose.
	BnaA07g25310D	chrA07	18855196	18857952	FT-like	PEBP (phosphatidylethanolamine-binding protein) family protein, together with LFY, promotes flowering .
	BnaA07g25390D	chrA07	18893860	18898414	ARF8	Mediates auxin response via expression of auxin regulated genes.
	BnaA03g12980D	chrA03	5903258	5905849	MADS-box transcription factor	Encodes a MADS-box transcription factor involved in floral transition.
	BnaA03g14300D	chrA03	6563886	6567981	TBL-like	Encodes a member of the TBL (TRICHOME BIREFRINGENCE-LIKE) gene family involved in the synthesis and deposition of secondary wall cellulose.
	BnaC02g13890D	chrC02	9219065	9220843	NACdomain transcription factor	Transcriptional activator of the NAC gene family, with CUC1 redundantly required for embryonic apical meristem formation, cotyledon separation and expression of STM.
	BnaC02g23510D	chrC02	20472453	20474655	GAST1 protein homolog 1	GA-responsive GAST1 protein homolog regulated by BR and GA antagonistically. Possibly involved in cell elongation.
	BnaC02g25200D	chrC02	22566070	22568182	BES1/BZR1 homolog 4	Encodes a positive regulator of the brassinosteroid (BR) signalling pathway that mediates both downstream BR responses and negative feedback regulation of BR biosynthesis.
	BnaC02g33820D	chrC02	36173244	36173599	indole-3-acetic acid inducible 32	Belongs to auxin inducible gene family.
	BnaC02g34680D	chrC02	37297435	37300987	cellulose synthase 6	Encodes a cellulose synthase isomer. CESA6 mutants have cellulose defect in the primary cell wall.
	BnaC02g38080D	chrC02	41011091	41014184	brassinosteroid-6-oxidase 2	Encodes a cytochrome p450 enzyme that catalyzes the last reaction in the production of brassinolide.
	BnaC02g38380D	chrC02	41362434	41362904	SLY1-like	Encodes an F-box protein whose protein sequence is similar to SLY1, SCF-SLY1 E3 ligase degrades DELLA proteins that are involved in promoting growth.
	BnaC02g41800D	chrC02	44604115	44607930	bHLH DNA-binding superfamily prote	Involved in brassinosteroid signaling.
	BnaC02g43020D	chrC02	45424515	45425741	SAC51	Encodes a bHLH(basic helix-loop-helix)-type transcription factor SAC51 [suppressor of acaulis 51]. activation of SAC51 may lead to the expression of a subset of genes required for stem elongation.
	BnaC02g43280D	chrC02	45546388	45552216	cellulose synthase 6	Encodes a cellulose synthase isomer.
	BnaC03g10150D	chrC03	4895025	4896520	RING-box 1	Encodes a ring-box 1 like protein and component of the SCF ubiquitinization complex mediating auxin responses.
	BnaC03g10230D	chrC03	4934330	4938969	TBL 16	Encodes a member of the TBL (TRICHOME BIREFRINGENCE-LIKE) gene family involved in the synthesis and deposition of secondary wall cellulose.
	BnaC03g10790D	chrC03	5182146	5184641	NAC domain containing protein 89	Negatively regulates floral initiation.
BIH	BnaA02g11210D	chrA02	5851980	5853392	gibberellin 20 oxidase 2	Involved in gibberellin biosynthesis.
	BnaA02g12070D	chrA02	6317005	6319432	Leucine-rich repeat (LRR) family protein	Regulates both meristem and organ development in Arabidopsis.
	BnaA02g12130D	chrA02	6375936	6379058	PEBP protein	FT, together with LFY, promotes flowering.
	BnaA02g12260D	chrA02	6485638	6486225	RGA	Repressor of GA responses and involved in gibberellic acid mediated signaling.
	BnaA02g13870D	chrA02	7665493	7667213	C2H2 zinc fingers protein	Encodes a putative zinc finger transcription factor that is necessary for proper lateral organ shape and is sufficient to induce the proliferation of lateral organ tissue.
	BnaA02g14010D	chrA02	7832018	7833120	TCP 12	Encodes a TCP transcription factor, closely related to teosinte branched1, arrests axillary bud development and prevents axillary bud outgrowth.
	BnaA02g14060D	chrA02	7901790	7902712	SOB five-like 2	As a positive regulator of cytokinin levels and cytokinin-mediated development.
	BnaA07g21900D	chrA07	16876716	16878812	BZR1	Encodes a positive regulator of the brassinosteroid (BR) signalling pathway that mediates both downstream BR responses and negative feedback regulation of BR biosynthesis.
	BnaA07g24210D	chrA07	18082422	18082784	CLAVATA3/ESR-RELATED 45	Belongs to a large gene family, called CLE for CLAVATA3/ESR-related, encoding small peptides with conserved carboxyl termini.
	BnaA07g24240D	chrA07	18123092	18124164	LOF2	Encodes LOF2 (LATERAL ORGAN FUSION2), a MYB-domain transcription factor expressed in organ boundaries. Functions in boundary specification, meristem initiation and maintenance, and organ patterning.
	BnaA09g14730D	chrA09	8538776	8540793	MATE efflux family protein	Encodes a plant MATE (multidrug and toxic compound extrusion) transporter that is localized to the Golgi complex and small organelles and is involved in determining the rate of organ initiation.
	BnaA08g25770D	chrA08	17651856	17653543	response regulator 4	Encodes a two-component response regulator. Acts redundantly with ARR3 in the control of circadian period in a cytokinin-independent manner.
	BnaA08g26980D	chrA08	18125720	18132909	BSL 2	BRI1 suppressor 1 (BSU1)-like 2.
	BnaA08g27130D	chrA08	18176494	18178857	gibberellin 2-oxidase 6	Encodes a gibberellin 2-oxidase that acts on C19 gibberellins but not C20 gibberellins.
	BnaA08g27770D	chrA08	18410352	18412273	AUX/IAA transcriptional regulator family protein	Transcription regulator acting as repressor of auxin-inducible gene expression.
BN	BnaA07g24890D	chrA07	18648077	18650015	ARR 11	Acts in concert with other type-B ARRs in the cytokinin signaling pathway.
	BnaA07g25110D	chrA07	18761213	18763618	TCP family transcription factor	Encodes protein with TCP (TB1,CYC,PCF) domain which is likely to be involved in DNA binding and protein-protein interactions.
	BnaA07g25390D	chrA07	18893860	18898414	ARF 8	Encodes a member of the auxin response factor family. Mediates auxin response via expression of auxin regulated genes.
	BnaA07g26610D	chrA07	19497692	19499577	ARR11	Acts in concert with other type-B ARRs in the cytokinin signaling pathway.
	BnaA07g27510D	chrA07	20004225	20004656	SOB five-like 2	As a positive regulator of cytokinin levels and cytokinin-mediated development.
	BnaA07g27710D	chrA07	20115940	20119823	K-box region and MADS-box transcription factor	Specifies floral meristem and sepal identity. Required for the transcriptional activation of AGAMOUS.
	BnaA07g28100D	chrA07	20329509	20330648	LOF2	Encodes LOF2 (LATERAL ORGAN FUSION2), a MYB-domain transcription factor expressed in organ boundaries. Functions in boundary specification, meristem initiation and maintenance, and organ patterning.
	BnaA07g28210D	A07	20382967	20384750	CUC3	NAC (No Apical Meristem) domain transcriptional regulator.
	BnaA07g28990D	chrA07	20861096	20864212	PIN3	A regulator of auxin efflux and involved in differential growth.
	BnaA07g33390D	chrA07	22916991	22920856	STP 14	Belongs to the family of sugar transport proteins (AtSTPs) in volved in monosaccharide transport.
	BnaA07g33740D	chrA07	23085341	23086895	ARF 17	Posttranscriptionally regulated by miR160 and is essential for proper development, regulates early auxin response genes.
	BnaA01g08170D	chrA01	3871348	3873138	YUCC8	Auxin biosynthetic gene regulated by RVE1. Overexpression leads to suppression of bri1 phenotype.
	BnaA01g08280D	chrA01	3942360	3944177	IAA 11	Auxin induced gene, acts in auxin-activated signaling pathway.
	BnaA03g13320D	chrA03	6053113	6055294	FRIGIDA-like protein	Encodes a major determinant of natural variation in Arabidopsis flowering time.
	BnaA03g15370D	chrA03	7129400	7130721	IAA 13	Auxin induced gene, acts in auxin-activated signaling pathway.
	BnaC04g20110D	chrC04	21183378	21186140	KNOTTED-like homeobox of Arabidopsis thaliana 7	Encodes a homeodomain transcription factor of the Knotted family, involved in secondary cell wall biosynthesis.
	BnaC09g49730D	chrC09	47953828	47954525	WOX5	WUSCHEL related homeobox 5.
